# Supplementary material for: Cis-acting lnc-eRNA SEELA directly binds histone H4 to promote histone recognition and leukemia progression
Source: Genome Biol. 2020 Nov 3;21:269. doi: 10.1186/s13059-020-02186-x (PMC7607629; doi:10.1186/s13059-020-02186-x)
Supplement: Supplementary file 1 — Additional file 1. The selection of lnc-eRNAs. [file 13059_2020_2186_MOESM1_ESM.xlsx]

## Sheet: Sheet1
Table S1. The selection of lnc-eRNAs
up-regulated lncRNAs(128)	With H3K27ac paeks(47)	With high H3K4me1/low H3K4me3(41)	With BRD4 paeks(36)	With decrease BRD4 paeks(29)	nearby gene	reNAME
uc001ass.1	uc001ass.1	uc001ass.1	uc001ass.1	uc001ass.1	AGTRAP	AGTRAP-ELA1
ENST00000431060	ENST00000431060	ENST00000431060	ENST00000431060	ENST00000431060	ALDH1A3	ALDH1A3-ELA1
ENST00000440041	ENST00000440041	ENST00000440041	ENST00000440041	ENST00000440041	ATG7	ATG7-ELA1
uc003lyl.3	uc003lyl.3	uc003lyl.3	uc003lyl.3	uc003lyl.3	ATP10B	ATP10B-ELA1
AK094447	AK094447	AK094447	AK094447	AK094447	BDH1	BDH1-ELA1
AK130631	AK130631	AK130631	AK130631	AK130631	BRE	BRE-ELA1
ENST00000359713	ENST00000359713	ENST00000359713	ENST00000359713	ENST00000359713	C1orf64	C1orf64-ELA1
uc010jns.1	uc010jns.1	uc010jns.1	uc010jns.1	uc010jns.1	CYDL	CDYL-ELA1
uc002fgs.2	uc002fgs.2	uc002fgs.2	uc002fgs.2	uc002fgs.2	CMIP	CMIP-ELA1
ENST00000515670	ENST00000515670	ENST00000515670	ENST00000515670	ENST00000515670	COQ2	COQ2-ELA1
ENST00000515296	ENST00000515296	ENST00000515296	ENST00000515296	ENST00000515296	CXXC5	CXXC5-ELA1
BC035769	BC035769	BC035769	BC035769	BC035769	DLEU7	DLEU7-ELA1
DN991958	DN991958	DN991958	DN991958	DN991958	DNAJC5B	DNAJC5B-ELA1
ENST00000440492	ENST00000440492	ENST00000440492	ENST00000440492	ENST00000440492	FGR	FGR-ELA1
ENST00000417843	ENST00000417843	ENST00000417843	ENST00000417843	ENST00000417843	FRG1JP	FRGIJP-ELA1
BC047080	BC047080	BC047080	BC047080	BC047080	JMJD1C	JMJD1C-ELA1
ENST00000446333	ENST00000446333	ENST00000446333	ENST00000446333	ENST00000446333	KIF21B	KIF21B-ELA1
uc003fax.1	uc003fax.1	uc003fax.1	uc003fax.1	uc003fax.1	LEKR1	LERK1-ELA1
uc003kjn.1	uc003kjn.1	uc003kjn.1	uc003kjn.1	uc003kjn.1	MEF2C	MEF2C-ELA1
ENST00000432488	ENST00000432488	ENST00000432488	ENST00000432488	ENST00000432488	MIR181A1HG	MIR181A1HG-ELA1
uc001gva.3	uc001gva.3	uc001gva.3	uc001gva.3	uc001gva.3	MIR181A1HG	MIR181A1HG-ELA2
ENST00000399869	ENST00000399869	ENST00000399869	ENST00000399869	ENST00000399869	NKD2	NKD2-ELA1
NR_024154	NR_024154	NR_024154	NR_024154	NR_024154	NUDT7	NUDT7-ELA1
NR_026865	NR_026865	NR_026865	NR_026865	NR_026865	RNF32	RNF32-ELA1
AY927579	AY927579	AY927579	AY927579	AY927579	SACS	SACS-ELA1
LDC1P	LDC1P	LDC1P	LDC1P	LDC1P	SERINC2	SERINC2-ELA1
LINC01226	LINC01226	LINC01226	LINC01226	LINC01226	SERINC2	SERINC2-ELA2
ENST00000458200	ENST00000458200	ENST00000458200	ENST00000458200	ENST00000458200	SRGAP2C	SRGAP2C-ELA1
ENST00000425802	ENST00000425802	ENST00000425802	ENST00000425802	ENST00000425802	TXNDC12	TXNDC12-ELA1
ENST00000504441	ENST00000504441	ENST00000504441	ENST00000504441		PARP8	PARP8-ELA1
ENST00000437867	ENST00000437867	ENST00000437867	ENST00000437867		SMIM2	SMIM2-ELA1
nc-HOXA6-72-	nc-HOXA6-72-	nc-HOXA6-72-	nc-HOXA6-72-		HOXA6	HOXA6-ELA1
AK054728	AK054728	AK054728	AK054728		CALCA	CALCA-ELA1
NR_026544	NR_026544	NR_026544	NR_026544		PCED1B	PCED1B-ELA1
uc002yrj.1	uc002yrj.1	uc002yrj.1	uc002yrj.1		IL10RB	IL10RB-ELA1
ENST00000452590	ENST00000452590	ENST00000452590	ENST00000452590		ARID4B	ARID4B-ELA1
uc004aec.2	uc004aec.2	uc004aec.2			PTGER4P2-CDK2AP2P2	PTGER4P2-CDK2AP2P2-ELA1
NR_024420	NR_024420	NR_024420			CLEC6A	CLEC6A-ELA1
uc002bjf.1	uc002bjf.1	uc002bjf.1			HOMER2	HOMER2-ELA1
ENST00000445535	ENST00000445535	ENST00000445535			HSPA7	HSPA7-ELA1
LOC339862	LOC339862	LOC339862			SATB1	SATB1-ELA1
ENST00000413525	ENST00000413525
AW361687	AW361687
ENST00000435695	ENST00000435695
HOTAIRM1	HOTAIRM1
ENST00000433764	ENST00000433764
ENST00000454595	ENST00000454595
NR_033375
NR_001564
ENST00000421322
AK054860
uc.19+
AF052115
ENST00000514850
BC071787
BC037328
ENST00000445502
AK095104
BC040655
uc003fdu.2
AL133090
uc001vvq.1
CR595807
AK092378
uc001qek.2
ENST00000451602
uc002snv.3
ENST00000422823
AL137436
ENST00000430717
ENST00000415349
ENST00000414124
ENST00000471495
AF086011
AL359058
ENST00000431919
ENST00000434994
ENST00000404883
ENST00000373171
AK021664
ENST00000427733
ENST00000414168
ENST00000490836
Y00062
GD141660
ENST00000448371
ENST00000402896
CR596491
ENST00000457466
ENST00000454471
ENST00000407656
ENST00000441817
ENST00000431587
ENST00000454055
ENST00000340898
uc002bei.2
ENST00000324731
ENST00000505046
ENST00000479312
ENST00000399501
ENST00000411427
AK026192
ENST00000441836
uc003hoi.2
ENST00000495947
ENST00000451871
NR_003573
ENST00000420888
U23864
ENST00000413533
ENST00000434081
AK097380
ENST00000416089
ENST00000437273
ENST00000403144
ENST00000429197
ENST00000394662
AK054948
ENST00000415694
ENST00000454867
ENST00000478512
ENST00000413691
BC032417
uc.191-
ENST00000453429
ENST00000492018
ENST00000443469
NR_024151
