# Supplementary material for: Cis-acting lnc-eRNA SEELA directly binds histone H4 to promote histone recognition and leukemia progression
Source: Genome Biol. 2020 Nov 3;21:269. doi: 10.1186/s13059-020-02186-x (PMC7607629; doi:10.1186/s13059-020-02186-x)
Supplement: Supplementary file 3 — Additional file 3. Dysregulated genes in si-SEELA and si-SERINC2 group. [file 13059_2020_2186_MOESM3_ESM.xlsx]

## Sheet: Sheet1
Table S2. Dysregulated genes in si-SEELA and si-SERINC2 group
symbol	log2FoldChange(si-SEELA2-1)	FDR(si-SEELA2-1)	log2FoldChange(si-SERINC2-1)	FDR(si-SERINC2-1)
TMEM156	-1.65337	0.015537	-0.95712	NA
TMED3	-1.4966	7.99981e-27	-1.29627	7.10145e-20
PACS1	-1.31321	0.015537	-1.38087	0.00390523
SERINC2	-1.29079	8.64492e-10	-1.23581	3.70853e-09
C3AR1	-1.18922	0.0385723	-0.816449	0.150227
PLXNA3	-1.15619	4.90971e-06	-0.917431	0.00069922
NAT10	-1.1434	6.22657e-22	-1.35307	3.64412e-31
FP236241.2	-1.13512	0.00074824	-1.3232	6.66107e-06
GPR137B	-1.13374	1.62827e-05	-1.49346	8.27781e-10
SERPINI1	-1.12124	0.00352789	-1.68319	1.3512e-07
TOMM5	-1.11066	5.32205e-12	-1.26945	3.7961e-16
AC026401.3	-1.05824	0.00228175	-0.938521	0.00500811
NAP1L4	-1.0342	7.25451e-28	-1.00579	9.86089e-27
CIAO2B	-1.01664	0.000998597	-1.24803	5.26125e-06
EPAS1	-1.00452	5.06795e-12	-0.870364	3.876e-09
GNB2	-0.995457	8.15045e-09	-1.00644	3.70853e-09
SMIM13	-0.958845	5.32205e-12	-1.03598	2.07109e-14
SIDT2	-0.900161	0.000563635	-0.805806	0.0020567
COMMD10	-0.887059	2.37687e-08	-0.819994	2.4971e-07
ZNF395	-0.805429	2.24613e-11	-0.929441	1.46056e-15
NDE1	-0.800816	5.32205e-12	-0.74067	2.0305e-10
CXCL8	-0.741794	2.86684e-06	-0.563084	0.000903826
WDR82	-0.725316	1.44289e-22	-0.814655	6.35088e-29
TMEM109	-0.708793	0.000523613	-0.611731	0.00302823
MUC1	-0.671213	0.0385723	-0.325098	0.385989
VAPA	-0.668499	1.18932e-08	-0.473049	0.000269319
ZBTB34	-0.667614	1.7621e-06	-0.746544	2.21181e-08
TMCO3	-0.661927	0.00199958	-0.674448	0.000761105
SMIM8	-0.657996	0.00926885	-0.789542	0.000231311
NRP1	-0.642751	4.47056e-09	-0.557698	6.53e-07
SLC7A11	-0.639452	0.0117058	-0.921607	3.81997e-06
SUMO2	-0.615571	0.00216784	-0.594185	0.00197667
MMP24OS	-0.606919	0.00329774	-0.594648	0.00211818
LEPROTL1	-0.599288	2.09625e-09	-0.704096	1.71731e-13
FOS	-0.595107	0.000226884	-0.680168	3.54641e-06
MIPEP	-0.594592	0.00011447	-0.567897	0.00016405
VGLL4	-0.585769	0.00067221	-0.500177	0.00410664
ICAM1	-0.584165	0.00559898	-0.571245	0.00330306
MT1E	0.603172	0.0167316	0.387526	0.167944
CYP1B1	0.612729	8.03547e-07	0.609706	6.14168e-07
OGFR	0.669879	8.73287e-05	0.774189	8.15707e-07
ZW10	0.703347	9.13542e-09	0.700685	7.21776e-09
SETD7	0.713448	7.64943e-09	0.603878	2.3199e-06
MED11	0.723277	0.034001	0.830114	0.00283172
MT1G	0.735609	0.0146485	0.401012	0.265876
G3BP2	0.736258	1.70972e-10	0.597595	6.5302e-07
GANAB	0.781733	2.70492e-35	0.718627	6.84007e-30
NOLC1	0.822018	2.32966e-33	0.889728	1.8067e-39
EMC6	1.01229	0.000874546	1.11984	5.17876e-05
AL365361.1	1.05291	3.38193e-05	0.972554	0.000121086
ABCA3	1.09091	0.047957	0.895673	0.0846966
MT2A	1.13827	3.36218e-05	0.377956	0.372483
HABP4	1.28749	0.00173968	1.66369	1.54617e-06
TPM4	1.54821	1.33116e-151	1.58569	1.65964e-159
TTC21A	1.86311	0.00993551	1.05759	NA
IL17RE	2.2311	0.00157284	0.150266	NA
AC114546.3	20.7913	3.38586e-05	23.235	8.15707e-07

## Sheet: Sheet2
The next generation sequencing in this study was performed by poly-A RNA-seq on an illumina noveSeq instrument. The sequencing depth of the RNA-Seq is up to 6 Gites in 150-base paired-end mode.
